# Supplementary material for: Construction of Condition-Specific Gene Regulatory Network Using Kernel Canonical Correlation Analysis
Source: Front Genet. 2021 May 20;12:652623. doi: 10.3389/fgene.2021.652623 (PMC8172963; doi:10.3389/fgene.2021.652623)
Supplement: Supplementary file 1 [file Table_1.xlsx]

## Sheet: Sheet1
									* Ara_heat_paths, Ara_cold_paths : Paths from TFs in TF module to DEGs in TG clusters for selected GRN subnetwork. Stress-related paths are highlighted with color and corresponding reference and pathways are listed in the last column. * HEAT Integrated Pathway, Cold Integrated Pathway : Heat/cold stress integrated pathways are depicted as diagrams. Genes detected in our GRN and stress integrated …

## Sheet: Ara_heat_paths
tp1					tp2				tp3				tp4
1	2	3	4	5	1	2	3	4	1	2	3	4	1	2	3	4
AtCCA1	LHY	TCP2	AtTCP21	AT-HSFB2A	AtCCA1	A-PUT2(PIF5)	HSFA4a	ELIP	AtCCA1	A-PUT2	AT1G19000	BGLU16	AtCCA1	A-PUT2	HSC70-5
				CIPK9				ATHSP101				CAO			AT1G19000	AT1G70820
				COR314-TM2				ATMBF1C				AT1G70820				CAO
		AMY3					ATHSP101				ATHAP5B	AtHsp90.5				CAT1
		AGL22	ATCAT3			LHY	AGL22	ATCAT3				ATS9				OSCA1.8
LCL5	ATCAT3						AMY3				ATHSP101					BGLU16
LHY	AGL22	ATCAT3					DIN10				DJC26				AtEIN3	AtHsp90-6
	AMY3				LHY	AGL22	ATCAT3				HSC70-5					AT1G53540
	TCP2	AtTCP21	AT-HSFB2A	AtHsp90.2		AMY3					Hsp70b					ARLA1C
			CIPK9			DIN10					PHS1				AT-GTL1	PYL8
			COR314-TM2							AtPIF4	APG6				ATHAP5B	AtHsp90.5
											AT1G19000	BGLU16				CYP40
												CAO				Cpn60beta3
												AT1G70820				ATS9
											AT1G53540					AT1G74940
															ATHSP101
															CAC3
											ATBAG6				DJC26
											ATEBP	CIPK9			Hsp70b
												ATGSTF5			MYB77	PFK3
												DER2.1				AT1G52560
											ATHAP5B	ATS9			PDC2
												AtHsp90.5			PHS1
											ATHSP101				PYL7
											ATHSP23.6-MITO			AtPIF4	AAC3
											AtHsp70-2				ADL1E
											AtHsp90.5				APG6
											ATS9				ARIA
											CHR11				ARLA1C
											DER2.1				AT1G01930
											DJC26					AT1G70820
											Fes1A					CAO
											HSC70-5					CAT1
											HSP18.2					OSCA1.8
											Hsp70b					BGLU16
											LCL1	AT5G51440			AT1G53540
												AT1G70820
									LHY	DREB2	HSP18.2
											ATHSP70
											AT1G52560				ATBAG6
										FBA6					AtDOF5.4	ATJ
																ATCDC48
																ATFER3
																AT-HSC70-1
																AT1G21550
																AT1G30070
																ATMBF1B
															ATEBP	AT1G77480
																DER2.1
																AT1G03150
																ATGSTF5
																2-Cys
																AT4G13720
																AT1G01930
															AtEIN3	AT1G53540
																AtHsp90-6
																ARLA1C
															ATFER1
															ATFUT12
															AT-GTL1	PYL8
															ATHAP5B	AtHsp90.5
																CYP40
																Cpn60beta3
																AT1G74940
																ATS9
															AT-HSC70-1
															AT-HSFB2B	ATCDC48
																AtHsp90.5
																CLMP1
																ATHSP23.6-MITO
																FBA6
																ATFKBP65
																HSP60-3A
																SGT1A
																ATJ
																ATBAG6
																HSC70-5
																ATJ2
																ATFKBP62
																Cpn60beta2
																CLPB-M
																ATHSP17.4
																Hsp70b
																ATMBF1C
																AtCDC48B
																AtHsp90-6
																ATHS83
																CPN10
																CH-CPN60A
																AtHip1
																AT1G54050
																ATCDSP32
																BOB1
																ATS9
																BTI2
																ATCPN21
																AT5G58110
																ATHSP70
																AT3G09440
																AT2G29500
																AT1G30070
																ATHSP101
																AT-HSC70-1
																DNAJ
																TPX1
																AT3G12050
																AT5G51440
																AtHsp90.2
																HSP60
															ATHSP101
															ATHSP23.6-MITO
															AtHsp70-2
															AtHsp90.5
															ATMYB44	ATHSP22.0
																HSP60-3A
																ATHS83
																PFK3
																AT1G53540
																AtHsp90-6
																HSC70-5
																2-Cys
																APG6
															ATMYB59	ADL1E
																CHR11
																PIP1;4
															AtNPF6.2
															ATS9
															ATSAR1
															ATSUFE
															AtUGP2
															BZIP28	PDC2
																iPGAM2
																EBS5
																HSC70-5
																DER2.1
																AT4G32760
																PHS1
																ATMBF1C
																COR314-TM2
																ATGSTF5
																APG6
																DER1
																ATHSP101
																AT1G54050
																Cpn60beta3
																HSA32
																ATSAR1
															CAC3
															CHR11
															Cpn60beta3
															DER2.1
															DJC26
															Fes1A
															GFA2
															GIF2
															GLX2-2
															HSC70-5
															HSP18.2
															Hsp70b
															LBR-1
															LCL1	DFL2
																PDC2
																HSP70-16
																AT1G70820
																GWD
																ATFER3
																RH37
																AT5G51440
																AT-HSC70-1
																ATCAT3
															MYB77	PFK3
																AT1G52560
															NDL1
															PDC2
															PHS1
															PYL7
															SGB1
															TUB5

## Sheet: HEAT Integrated Pathway
																DWF4		YUC8
												Auxin/BR biosynthesis gene				BR6ox2
										GA
												DELLA				BR
											FCA			ARF6				Auxin
														BZR1		BIN2
													PIF4
									TOC1	CRY1				HY5	HFR1		Thermo-responsive growth
												LUX
											ELF4/	ELF3		COP1		UVR8
: activation	: repression		Ambient high temperature																							: activation	: repression
																		ROS
														Ca2+		MAPKKK/MAPKK/MAPK
								CDKA1	SIZ1			CDPK		CaM		HSFA8	HSFA4a
										HSP70/90			PP7								WRKY/	DREB/	MYB/	HSF/	NAC
														CBK3	NAC019		HSBP		HIT4
									GRF7	HsfA1s								siRNAs
																						HSP70/HSP90/	ZFP/	LEA
	miR156	miR398		BIP		HsfA5		JUB1		MBF1c				NAC019		HSPs		ONSEN	Transposon
				bZIP28		HsfA4s
	SPLs	CSD1						DREB2A						HsfBs						HRU/	RAP2/	RBOHD		NAADP/	IP3/	ryanodine
		CSD2/CCS																	Transposition
							NF-YB2/NF-YB3/DPB3-1			DREB2C/DREB2B		HsfA7s			HsfA2							NGA1/	ANP1				Guanylyl cyclase
		ROS															CBP60g/	CAMTA3/SR1						ABAR
										HsfA3
																						ICS1/	EDS1/	SID2			GSNOR/	NOT5
	Heat Stress Response-related genes expression
																								Isochromate synthase
																											NO biosynthesis
																											SA biosynthesis
														HS-memory
																											NPR1/NPR4

## Sheet: Ara_cold_paths
tp3					tp4					tp5					tp6						reference
1	2	3	4	5	1	2	3	4	5	1	2	3	4	5	1	2	3	4	5	6
A-PTF-1	ATWRKY40	AtGBF1	AT2G23120		ATBPC1	ATCBF2	AT2G23120			A-PTF-1	ATHB6	AtMUR3			A-PTF-1	AHG3						2013_Jin_Cold Stress Signaling Networks in Arabidopsis
			ERD10				ATCBF1	AT2G23120				CAMTA2	AT2G23120			ANAC002	ABR					2020_Kaiwen_Overexpression of an AP2/ERF family gene, BpERF13, in birch enhances cold tolerance through upregulating CBF genes and mitigating reactive oxygen species
ATBPC1	ATCBF1	AT2G23120						AtCOR15A				CML10					AHG3					2020_Shu Chen_SgRVE6, a LHY-CCA1-Like Transcription Factor From Fine-Stem Stylo, Upregulates NB-LRR Gene Expression and Enhances Cold Tolerance in Tobacco
		AtCOR15A						AtCOR47				COR78					AIP1					2010_Xue_Biotechnological implications from abscisic acid (ABA) roles in cold stress and leaf senescence as an important signal for improving plant sustainable survival under abiotic-stressed conditions
		AtCOR47						AtLEA14				ERD7				AtCCA1	A-PUT2	AT1G74840	ERD14			2016_Marina_Hormonal control of cold stress responses in plants
		AtLEA14						COR78		ATB2	ABI1								XXT5			COLD Integrated Pathway
		COR78						LTI30			ACA8							ATBI-1				COLD Integrated Pathway
		LTI30					ATCBF3	AT2G23120			anac078	AT2G23120						AtCLO3				COLD Integrated Pathway
	ATCBF2	AT2G23120						AtCOR15A			ATBZIP53	ACA8						AtGolS3
		ATCBF1	AT2G23120					AtCOR47				CML10						ERD10
			AtCOR15A					ATDGK1				COR27						RS5
			AtCOR47					AtGolS3				COR28					COR78
			AtLEA14					AtLEA14			CDF3	AFP2					LHY	ABI2
			COR78					AtMUR3				AtHAB1						ATDI8
			LTI30					COR15B			CDF5	AHG3						AtHIRD11
		ATCBF3	AT2G23120					COR78				AT2G23120						AtLEA14
			AtCOR15A					ERD10				ATCDS1						ATSNAK1
			AtCOR47					ERD7				AtGolS3						COR27
			AtLEA14					LTI30				AtLEA3				AtGolS2
			COR15B				AtCOR15A					CIPK9				ATHB6	AtCLO3
			COR78				ATDGK1					CML10					AtMUR3
			ERD10				ATHVA22D					COR27					CAMTA2	AT2G23120
			ERD7				AtLEA14					COR28					CML10
			LTI30				ATMYC2	STZ	AtLEA14			COR78					COR78
		AtCOR15A							ATNPR1			HSR8					ERD7
		AtLEA14							COR78		CIR1	AtCCA1	A-PUT2	ATBI-1	ATB2	ABI1
		ATMYC2	STZ	AtLEA14			AtTCP21	CIPK9						AtGolS3		ABIG1	ABI1
				COR78			COR78							ERD10		ACA8
		COR78					ERD7							RS5		AIP1
		ERD7					LTI30						AtPIF4	AT2G23120		ANAC002	ABR
		LTI30				COR78								AtCOR15A			AHG3
ATCBF2	AT2G23120				ATCBF2	AT2G23120								AtGolS3			AIP1
	ATCBF1	AT2G23120				ATCBF1	AT2G23120							ATHVA22D		anac078	ARAC10
		AtCOR15A					AtCOR15A							ERD10			AT2G23120
		AtCOR47					AtCOR47							ERD7		ATBZIP53	ACA8
		AtLEA14					AtLEA14							LTI30			AIP1
		COR78					COR78							RS5			AtHAB1
		LTI30					LTI30						COR78				AtLEA4-5
	ATCBF3	AT2G23120				ATCBF3	AT2G23120						LHY	ABI2			COR27
		AtCOR15A					AtCOR15A							AtHIRD11		AtHAB1
		AtCOR47					AtCOR47							AtLEA14		AtLEA4-5
		AtLEA14					ATDGK1							COR27		CDF3	AFP2
		COR15B					AtGolS3					LHY	ABI2				AO
		COR78					AtLEA14						AtHIRD11				ARAC10
		ERD10					AtMUR3						AtLEA14				AtHAB1
		ERD7					COR15B						COR27				AtLEA4-5
		LTI30					COR78				CML10						CAMTA2	AT2G23120
	AtCOR15A						ERD10				COR27						KUA1	ERD14
	AtLEA14						ERD7				COR28					CDF5	AFP2
	ATMYC2	STZ	AtLEA14				LTI30				DREB2	AtCOR15A					AHG3
			COR78			AtCOR15A						AtLEA14					AIP1
	COR78					ATDGK1						COR78					AT2G23120
	ERD7					ATHVA22D						LTI30					ATBZIP2	ATDGK1
	LTI30					AtLEA14					ERF34	AT2G23120						AtGolS3
AtCCA1	A-PUT2	ERD10				ATMYC2	STZ	AtLEA14				ATSR2						AtHAB1
	AtPIF4	AT2G23120						ATNPR1				ATXT2						AtMUR3
		ERD10						COR78				RS5						ATUGE2
		ERD7				AtTCP21	CIPK9				LHY	ABI2						COR27
	COR78					COR78						AtHIRD11						ERD10
	LHY	AtLEA14				ERD7						AtLEA14						LTI65
ATERF-4	ERF34	AT2G23120				LTI30						COR27					ATBZIP60	ATDGK3
	LCL1	COR15B			AtCCA1	A-PUT2	ATBI-1			ATBPC1	COR78							AtMUR3
		ESE3	AT2G23120				AtGolS3			AtbZIP44	ACA8							COR78
AT-HSFC1	anac078	AT2G23120					ATMPK5				AtGolS3						ATCDS1
	AtZAT6	AT2G23120					ERD10				COR27						AtGBF1	ABR
	LHY	AtLEA14					RS5			ATCBF2	AT2G23120							ACA8
AtTCP14	A-PUT2	ERD10				AtPIF4	AT2G23120				ATCBF1	AT2G23120						AFP2
	AtCCA1	A-PUT2	ERD10				AtCOR15A					AtCOR15A						AT2G23120
		AtPIF4	AT2G23120				ATHVA22D					AtCOR47						ATDGK1
			ERD10				ERD10					AtLEA14						AtGolS3
			ERD7				ERD7					COR78						ATHVA22D
		COR78					LTI30					LTI30						AtMUR3
		LHY	AtLEA14			COR78					ATCBF3	AHG3						ATUGE2
	COR78					LHY	AtHIRD11					AT2G23120						COR27
CIR1	AtCCA1	A-PUT2	ERD10				AtLEA14					AtCOR15A						ERD10
		AtPIF4	AT2G23120				COR27					AtCOR47						LEA7
			ERD10		ATERF-4	ATBZIP53	COR28					ATDGK1						LTI65
			ERD7			ATCPK5						ATDI8					AtGolS3
		COR78				ATSR2						AtGolS3					ATGT18
		LHY	AtLEA14			CIPK9						AtLEA14					AtHAB1
	LHY	AtLEA14				ERF34	AT2G23120					AtMUR3					ATHB-7	AtCLO3
RVE1	COR15B						ATSR2					ATPTP1					AtLEA3
	DREB2	AtCOR15A					RS5					COR15B					AtLEA4-5
		AtLEA14				LCL1	AtHIRD11					COR78					CIPK9
		COR78					AtLEA3					ERD10					COR27
							BAL					ERD7					COR78
							COR15B					LTI30					HSR8
							COR28					PYL9					LTI65
					ATERF-8	ATSR2						XXT5					RGA	ABI2
					AT-HSFC1	anac078	AT2G23120				AtCOR15A							ABR
						ATBI-1					ATDGK1							ACA8
						AtZAT6	AT2G23120				ATDI8							ACAM-1
						LHY	AtHIRD11				ATHVA22D							AFP2
							AtLEA14				AtLEA14							AHG3
							COR27				ATPTP1							AIP1
					AtIDD2	AtbZIP63	AtGolS3				COR78							AtCLO3
							ATHVA22D				ERD7							ATCPK5
							COR27				LTI30							AtGolS3
							COR28				PYL9							AtHAB1
						ATEBP	ATCPK5				RAP2.1	AT2G23120						ATHVA22D
							ATSR2					AtCOR15A						AtLEA4-5
							CIPK9					AtLEA14						ATUGE2
					AtIDD5	ATEBP	ATCPK5					ATSR2						ATWL4
							ATSR2					COR78						CML10
							CIPK9				XXT5							COR27
						ATHVA22D				AtCCA1	A-PUT2	ATBI-1						HSR8
					AtTCP14	A-PUT2	ATBI-1					AtGolS3				CIR1	AtCCA1	A-PUT2	AT1G74840	ERD14
							AtGolS3					ERD10								XXT5
							ATMPK5					RS5							ATBI-1
							ERD10				AtPIF4	AT2G23120							AtCLO3
							RS5					AtCOR15A							AtGolS3
						AtCCA1	A-PUT2	ATBI-1				AtGolS3							ERD10
								AtGolS3				ATHVA22D							RS5
								ATMPK5				ERD10						COR78
								ERD10				ERD7						LHY	ABI2
								RS5				LTI30							ATDI8
							AtPIF4	AT2G23120				RS5							AtHIRD11
								AtCOR15A			COR78								AtLEA14
								ATHVA22D			LHY	ABI2							ATSNAK1
								ERD10				AtHIRD11							COR27
								ERD7				AtLEA14					LHY	ABI2
								LTI30				COR27						ATDI8
							COR78			ATERF-4	ATCPK5							AtHIRD11
							LHY	AtHIRD11			ATSR2							AtLEA14
								AtLEA14			CIPK9							ATSNAK1
								COR27			ERF34	AT2G23120						COR27
						AtGolS3						ATSR2				COR27
						CIPK9						ATXT2				DREB2	AT3G17520
						COR78						RS5					AtCOR15A
					CIR1	AtCCA1	A-PUT2	ATBI-1			LCL1	ATBPC6	ABI1				AtLEA14
								AtGolS3					AHG3				COR78
								ATMPK5					ATCPK5				LEA7
								ERD10					ATHVA22D				LTI30
								RS5					AtLEA14				LTI65
							AtPIF4	AT2G23120					CIPK9			LHY	ABI2
								AtCOR15A					COR15B				ATDI8
								ATHVA22D					COR27				AtHIRD11
								ERD10					COR28				AtLEA14
								ERD7					COR78				ATSNAK1
								LTI30					HSR8				COR27
							COR78					AtHIRD11				NF-YB2	AT3G17520
							LHY	AtHIRD11				AtLEA3					AtCLO3
								AtLEA14				BAL				RVE1	ABF1	ABR
								COR27				COR15B						AFP2
						LHY	AtHIRD11					COR28						AIP1
							AtLEA14				RAP2.7	HSR8						ALDH5F1
							COR27				XXT5							AT2G23120
					RVE1	ABF1	AT2G23120			ATERF-8	ATSR2							AT3G17520
							ATDGK1			ATHB9	DEAR3	AT2G23120						AtCLO3
							ATDGK3					ATDI8						ATDGK1
							AtGolS3					ATHVA22D						ATDGK3
							ATMPK5					AtMUR3						ATDI8
							CIPK9					ATSR2						AtGolS2
							COR28					ATXT2						AtGolS3
							DREB2	AT2G23120				PYL9						AtLEA4-5
								ATSR2				XXT5						ATMPK5
							ERD10			AT-HSFC1	anac078	AT2G23120						AtMUR3
						AGL22	AtHIRD11				ATBI-1							ATPP2-B11
						AtHIRD11					AtZAT6	AT2G23120						ATXT2
						AtLEA3						CPK13						CIPK9
						BAL						MEE18						COR28
						COR15B					LHY	ABI2						ERD10
						COR27						AtHIRD11						HAI1
						DREB2	AtCOR15A					AtLEA14						LTI65
							AtLEA14					COR27					ABI2
							COR78			AtIDD2	ACA8						AGL22	AtHIRD11
							LTI30				ACAM-1							PYL7
					TCP2	AtTCP21	CIPK9				ATEBP	ATCPK5					AtHIRD11
												ATPTP1					AtLEA3
												ATSR2					COR15B
												CIPK9					COR27
												XXT5					DREB2	AT3G17520
											AtGolS3							AtCOR15A
											AtIDD5	ACAM-1						AtLEA14
												ATEBP	ATCPK5					COR78
													ATPTP1					LEA7
													ATSR2					LTI30
													CIPK9					LTI65
													XXT5		ATBPC1	AHG3
												ATHVA22D				ATHVA22D
												ATMYB44	ABI1			AtLEA3
													AHG3			COR78
													ATDGK1		AtbZIP44	AtGolS3
													COR15B			AtLEA4-5
													COR78		ATCBF2	AT2G23120
													ERD7			ATCBF1	AT2G23120
										AtIDD5	ACAM-1						AtCOR15A
											ATEBP	ATCPK5					AtCOR47
												ATPTP1					AtLEA14
												ATSR2					AtLEA4-5
												CIPK9					COR78
												XXT5					LTI30
											ATHVA22D					ATCBF3	AHG3
											ATMYB44	ABI1					AT2G23120
												AHG3					AtCOR15A
												ATDGK1					AtCOR47
												COR15B					ATDGK1
												COR78					ATDI8
												ERD7					AtGolS3
										AtTCP14	AtCCA1	A-PUT2	ATBI-1				AtLEA14
													AtGolS3				AtLEA4-5
													ERD10				COR15B
													RS5				COR78
												AtPIF4	AT2G23120				ERD10
													AtCOR15A				ERD7
													AtGolS3				LEA7
													ATHVA22D				LTI30
													ERD10			AtCOR15A
													ERD7			ATDGK1
													LTI30			ATDI8
													RS5			ATHVA22D
												COR78				AtLEA14
												LHY	ABI2			AtLEA4-5
													AtHIRD11			ATPTP1
													AtLEA14			COR78
													COR27			ERD7
											AtGolS3					LTI30
											AtIDD4	ACAM-1				RAP2.1	AT2G23120
												ATHVA22D					AtCOR15A
											CIPK9						AtLEA14
											COR78						AtLEA4-5
										CIR1	AtCCA1	A-PUT2	ATBI-1				AtMUR3
													AtGolS3				ATPTP1
													ERD10				ATSR2
													RS5				ATXT2
												AtPIF4	AT2G23120				COR78
													AtCOR15A				XXT5
													AtGolS3			XXT5
													ATHVA22D		AtCCA1	A-PUT2	AT1G74840	ERD14
													ERD10					XXT5
													ERD7				ATBI-1
													LTI30				AtCLO3
													RS5				AtGolS3
												COR78					ERD10
												LHY	ABI2				RS5
													AtHIRD11			COR78
													AtLEA14			LHY	ABI2
													COR27				ATDI8
											LHY	ABI2					AtHIRD11
												AtHIRD11					AtLEA14
												AtLEA14					ATSNAK1
												COR27					COR27
										CPD45	ACA8				ATERF-4	ABI2
										CRF2	ATCPK5					AFP2
											ATSR2					ATBZIP53	ACA8
											CIPK9						AIP1
											RAP2.7	HSR8					AtHAB1
										RVE1	ABF1	AFP2					AtLEA4-5
												ALDH5F1					COR27
												AT2G23120				ATCPK5
												ATDGK1				ATDI8
												ATDGK2				ATPTP1
												ATDGK3				ATSR2
												ATDI8				CIPK9
												AtGolS2				LCL1	ATBPC6	ABI1
												AtGolS3						ABI2
												ATMPK5						AFP2
												AtMUR3						AHG3
												ATPP2-B11						AtCLO3
												ATXT2						ATCPK5
												CIPK9						ATGT18
												COR28						AtHAB1
												DREB2	AT2G23120					ATHVA22D
													ATSR2					AtLEA14
												ERD10						ATMPK5
											AtHIRD11							ATUGE2
											AtLEA3							CIPK9
											COR15B							COR15B
											COR27							COR27
																		COR78
																		ECT8
																		HAI1
																		HSR8
																	AtHIRD11
																	AtLEA3
																	ATOST1
																	COR15B
																LTI65
																PYL7
																RAP2.7	HSR8
																XXT5
															ATERF-8	ATCPK5
																ATMYB44	ABI1
																	ABI2
																	AHG3
																	ATDGK1
																	AtHAB1
																	AtLEA4-5
																	ATXT2
																	COR15B
																	COR78
																	ERD7
																ATSR2
																CIPK9
																LCL1	ATBPC6	ABI1
																		ABI2
																		AFP2
																		AHG3
																		AtCLO3
																		ATCPK5
																		ATGT18
																		AtHAB1
																		ATHVA22D
																		AtLEA14
																		ATMPK5
																		ATUGE2
																		CIPK9
																		COR15B
																		COR27
																		COR78
																		ECT8
																		HAI1
																		HSR8
																	AtHIRD11
																	AtLEA3
																	ATOST1
																	COR15B
															ATHB-12	ABR
																ATBZIP54	AT3G17520
																	ATDI8
																	LEA7
																ATCDF1
															AT-HSFC1	anac078	ARAC10
																	AT2G23120
																AT4G08960
																ATBI-1
																AtZAT6	AT2G23120
																	HAI1
																	LTI65
																LHY	ABI2
																	ATDI8
																	AtHIRD11
																	AtLEA14
																	ATSNAK1
																	COR27
															AtIDD2	AtGolS3
															AtIDD5	ACAM-1
																ANAC002	ABR
																	AHG3
																	AIP1
																ATEBP	ATCPK5
																	ATPTP1
																	ATSR2
																	CIPK9
																	TAP46
																	XXT5
																AtHAB1
																ATHVA22D
																ATMYB44	ABI1
																	ABI2
																	AHG3
																	ATDGK1
																	AtHAB1
																	AtLEA4-5
																	ATXT2
																	COR15B
																	COR78
																	ERD7
																LTI65
															AtTCP14	A-PUT2	AT1G74840	ERD14
																		XXT5
																	ATBI-1
																	AtCLO3
																	AtGolS3
																	ERD10
																	RS5
																AtCCA1	A-PUT2	AT1G74840	ERD14
																			XXT5
																		ATBI-1
																		AtCLO3
																		AtGolS3
																		ERD10
																		RS5
																	COR78
																	LHY	ABI2
																		ATDI8
																		AtHIRD11
																		AtLEA14
																		ATSNAK1
																		COR27
																AtGolS2
																AtGolS3
																AtIDD4	ACAM-1
																	AtHAB1
																	ATHVA22D
																CIPK9
																COR78
															CIR1	AtCCA1	A-PUT2	AT1G74840	ERD14
																			XXT5
																		ATBI-1
																		AtCLO3
																		AtGolS3
																		ERD10
																		RS5
																	COR78
																	LHY	ABI2
																		ATDI8
																		AtHIRD11
																		AtLEA14
																		ATSNAK1
																		COR27
																LHY	ABI2
																	ATDI8
																	AtHIRD11
																	AtLEA14
																	ATSNAK1
																	COR27
															CPD45	ACA8
																AtCCA1	A-PUT2	AT1G74840	ERD14
																			XXT5
																		ATBI-1
																		AtCLO3
																		AtGolS3
																		ERD10
																		RS5
																	COR78
																	LHY	ABI2
																		ATDI8
																		AtHIRD11
																		AtLEA14
																		ATSNAK1
																		COR27
																CIPK9
															CRF2	ATSR2
															RVE1	ABF1	ABR
																	AFP2
																	AIP1
																	ALDH5F1
																	AT2G23120
																	AT3G17520
																	AtCLO3
																	ATDGK1
																	ATDGK3
																	ATDI8
																	AtGolS2
																	AtGolS3
																	AtLEA4-5
																	ATMPK5
																	AtMUR3
																	ATPP2-B11
																	ATXT2
																	CIPK9
																	COR28
																	ERD10
																	HAI1
																	LTI65
																ABI2
																AGL22	AtHIRD11
																	PYL7
																AtHIRD11
																AtLEA3
																COR15B
																COR27
																DREB2	AT3G17520
																	AtCOR15A
																	AtLEA14
																	COR78
																	LEA7
																	LTI30
																	LTI65
															TCP2	ANAC002	ABR
																	AHG3
																	AIP1

## Sheet: Cold Integrated Pathway
		COLD STRESS
UP-regualte																														GA20X
repress							Plasma Membrane					CRLK1/2			Ca2+ ion channel						COLD1/RGA1 signal
Indirectly upregulate								CRPK1																			Hormones	BR		GA		ABA		JA		CK		ET
Indirectly downregulate												MEKK1
Predict								14-3-3s				MKK2
												MPK4																BRI1		GID1		RCAR/PYL		COI1		AHK2/AHK3		ETR1
								Move to Nucleus
																								Circadian						DELLA						AHP2/AHP3/AHP5		CTR1	EIN4
							14-3-3-P			OST1		MPK3/6		CaM			PhyB									Flowering
							CBF1/3																							PIF3		MYB96		JAZ1/JAZ4				EIN2
								BTF3s																							HHP1	HHP2	HHP3
								CBFs		ICE1		MYB15		CAMTA3		PIF3	PIF4	PIF7		CESTA		BZR1 / BES1		CCA1/LHY		SOC1
																																				ARR5
																									PRRs											ARR7		EIL3/EIL1
					E3?			E3?			HOS1																					CAMTA	ICE2			ARR15
					CBFs			ICE1-ububub			ICE1-ububub
																														GNL/GNC
					26s proteasome								SIZ1
											26s proteasome																															LOS2/MBP1
					Degradation			26s proteasome
											Degradation
								Degradation																																ZAT12		ZAT10
										CBF genes ( CBF1 / CBF2 / CBF3 )
																									RAP2.1 / RAP2.6
										CBF-regulated COR genes																											non CBF-regulated COR genes
																							Plant freezing tolerance
